# Supplementary material for: Association of Fried Food Intake with Gastric Cancer Risk: A Systemic Review and Meta-Analysis of Case–Control Studies
Source: Nutrients. 2023 Jun 30;15(13):2982. doi: 10.3390/nu15132982 (PMC10347084; doi:10.3390/nu15132982)
Supplement: Supplementary file 1 [file nutrients-15-02982-s001.zip]

Archive with 2 entries (2 files):
- nutrients-2452819-Figure S1.pdf
- nutrients-2452819-Table S1.pdf
